# Supplementary material for: Insights into the chloroplast genome diversity of the genus Isatis in China
Source: BMC Plant Biol. 2026 Jan 26;26:336. doi: 10.1186/s12870-026-08240-3 (PMC12914916; doi:10.1186/s12870-026-08240-3)
Supplement: Supplementary file 2 — Supplementary Material 2. [file 12870_2026_8240_MOESM2_ESM.xlsx]

## Sheet: 表格
Table S3. Types and distribution of Simple sequence repeat (SSR) in chloroplast genomes.
Species Name	Type of SSRs
	Total	Mononucleotide		Dinucleotide	Trinucleotide		tetranucleotide					pentanucleotide
		A/T	C/G	AT/AT	AAG/CTT	AAT/ATT	AAAC/GTTT	AAAT/ATTT	AATG/ATTC	AATT/AATT	AGAT/ATCT	AAAGT/ACTTT	AATCT/AGATT	AAAAT/ATTTT
I. costata	231	189	9	18	1	5	1	3	2	2	0	1	0	0
I. gymnocarpa	226	187	6	20	1	5	1	3	1	2	0	0	0	0
I. indigotica	252	202	11	24	1	4	1	3	1	1	2	0	2	0
I. minima	221	184	5	19	1	4	1	3	0	3	1	0	0	0
I. multicaulis	210	176	5	19	1	4	0	3	0	1	1	0	0	0
I. violascens	219	178	5	22	0	4	1	5	0	2	1	0	0	1
I. tinctoria	249	203	8	23	1	5	1	3	1	1	1	0	2	0
